# Supplementary material for: Production of Graphite Nanoplatelets via Functionalized Polyketone-Assisted Diels–Alder Chemistry: Evidence of Reduced Layer Thickness and Enhanced Exfoliation Efficiency
Source: Polymers (Basel). 2025 May 14;17(10):1333. doi: 10.3390/polym17101333 (PMC12114719; doi:10.3390/polym17101333)
Supplement: Supplementary file 1 [file polymers-17-01333-s001.zip]

Archive with 1 entries (1 files):
- polymers-3565360-supplementary.pdf
